# Supplementary material for: ‘ZOOMing’ in on Consulting with Children and Parents Remotely to Co-Create Health Information Resources
Source: Children (Basel). 2023 Mar 11;10(3):539. doi: 10.3390/children10030539 (PMC10047904; doi:10.3390/children10030539)
Supplement: Supplementary file 1 [file children-10-00539-s001.zip]

Archive with 1 entries (1 files):
- children-2246923-supplementary.pdf
